# Supplementary material for: Distinct but overlapping roles of LRRTM1 and LRRTM2 in developing and mature hippocampal circuits
Source: eLife. 2022 Jun 6;11:e64742. doi: 10.7554/eLife.64742 (PMC9170246; doi:10.7554/eLife.64742)
Supplement: Figure 1—figure supplement 1—source data 1. [file elife-64742-fig1-figsupp1-data1.zip]

Archive with 2 entries (2 files):
- Figure 1 - Figure supplement 1 - source blot 1.tif
- Figure 1 - Figure supplement 1 - source blot 2.tif
