# Supplementary material for: Distinct but overlapping roles of LRRTM1 and LRRTM2 in developing and mature hippocampal circuits
Source: eLife. 2022 Jun 6;11:e64742. doi: 10.7554/eLife.64742 (PMC9170246; doi:10.7554/eLife.64742)
Supplement: Figure 1—figure supplement 2—source data 1. [file elife-64742-fig1-figsupp2-data1.zip]

Archive with 19 entries (19 files):
- Bassoon original blot.tif
- CASK original blot.tif
- Gephyrin original blot.tif
- GluA2 original blot.tif
- GluN1 original blot.tif
- GluN2A original blot.tif
- LRRTM4 original blot.tif
- Neuroligin1 original blot.tif
- Neuroligin3 original blot.tif
- PSD95-MAGUKs original blot.tif
- SAPAP original blot.tif
- SHANK original blot.tif
- SNAP25 original blot.tif
- Synapsin original blot.tif
- Synaptophysin original blot.tif
- SynGAP original blot.tif
- TrkC original blot.tif
- VAMP2 original blot.tif
- VGlut1 original blot.tif
